# Supplementary material for: Novel Mechanism and Kinetics of Tetramethrin Degradation Using an Indigenous Gordonia cholesterolivorans A16
Source: Int J Mol Sci. 2021 Aug 26;22(17):9242. doi: 10.3390/ijms22179242 (PMC8431606; doi:10.3390/ijms22179242)
Supplement: Supplementary file 1 [file ijms-22-09242-s001.zip]

Archive with 1 entries (1 files):
- ijms-1325090-supplementary.pdf
